# Supplementary material for: Effects and predictors of intravenous lidocaine infusion for patients with fibromyalgia
Source: PLoS One. 2025 Jul 24;20(7):e0320463. doi: 10.1371/journal.pone.0320463 (PMC12289028; doi:10.1371/journal.pone.0320463)
Supplement: S1 Data — (XLSX) [file pone.0320463.s001.xlsx]

## Sheet: SPSS Lidocaine QST 23 may 24
BMI	WPI	SSS	Pain duration	Onset of pain	Length Rx	Time taken to diagnosis	Antineuropathic medication	Simple analgesics	Opioids	Worst NRS	Least NRS	Ave NRS	DSIS	wk NRS	wk DSIS	Function	Impact	symptoms	rFIQ score	PGIC1	Pain point drop	Length of pain relief weeks	Sleep point drop
42.4	19	12	10	22	2	8	1	0	0	10	7	9	8	6	5	27	20	42	89	1	5	7	3
26.8	18	12	10	19	3	7	0	1	0	10	8	10	6	10	7	20	20	46	76	1	5	6	2
25.6	11	7	7	27	2	5	0	1	1	10	6	9	8	8	7	30	20	43	93	2	3	6	1
38.5	15	9	8	49	3	5	0	1	1	8	3	5	6	7	9	11	13	24	48	2	2	8	3
21.1	17	8	7	48	3	4	0	2	0	10	7	8	8	7	8	22	20	37	79	4	0	#NULL!	0
39.8	17	10	14	15	7	7	0	0	1	8	4	6	7	7	9	23	20	40	83	3	1	4	2
32	17	10	18	33	15	3	3	1	1	9	5	8	8	8	9	30	20	40	90	4	0	#NULL!	-1
34.4	15	10	15	38	8	7	0	0	1	8	4	6	9	7	9	27	20	42	89	2	3	5	1
47.2	17	12	7	26	5	2	1	0	0	10	4	6	9	8	9	25	20	42	87	2	3	8	1
30.1	10	11	15	34	11	4	1	3	0	10	8	10	8	10	9	29	20	44	93	2	3	16	4
34.4	19	12	20	30	5	15	0	1	0	9	6	8	6	9	8	24	15	41	80	2	2	7	2
36.4	11	10	18	39	6	12	0	0	2	8	4	6	9	7	9	26	20	45	91	4	0	#NULL!	0
48.1	19	10	37	19	15	22	3	0	1	7	4	5	4	5	6	18	13	27	58	4	-2	#NULL!	1
24.4	9	11	11	47	2	9	1	0	0	10	3	7	8	7	8	20	14	34	68	2	2	10	2
37.5	16	9	27	32	15	12	1	0	0	10	6	8	8	8	7	21	16	34	71	4	0	#NULL!	0
25.8	19	11	20	34	4	16	1	1	0	8	7	8	10	8	9	29	20	45	94	1	3	11	4
39.8	15	6	5	20	1	4	1	1	0	9	5	7	5	6	5	17	12	20	49	2	2	5	1
21	16	8	4	54	3	1	1	0	0	10	9	9	9	10	9	22	20	46	88	4	0	#NULL!	0
47.4	18	11	15	26	7	8	0	0	0	7	4	6	6	4	6	20	14	24	58	3	1	3	1
28.9	19	11	5	45	3	2	2	1	0	10	9	10	10	10	10	28	20	36	84	3	1	2	1
30.8	10	11	5	40	2	3	1	2	0	10	6	9	10	10	10	30	20	50	100	4	0	#NULL!	2
35.1	11	12	18	24	10	8	2	1	0	10	3	7	2	10	3	25	14	34	73	4	0	#NULL!	0
31.3	15	10	10	49	3	7	3	0	1	10	6	9	10	9	10	21	13	38	72	3	1	1	3
35	7	6	10	36	5	5	1	1	1	10	10	10	10	10	10	30	20	48	98	4	1	#NULL!	0
33.3	9	9	20	18	17	3	2	2	1	10	3	5	5	6	5	21	13	33	67	2	2	18	1
40.8	19	10	10	58	2	8	0	1	0	10	6	10	6	10	7	24	10	36	70	5	0	#NULL!	-1
36.1	8	10	25	34	15	10	3	0	1	8	5	8	6	9	3	23	16	37	76	3	2	8	2
32.4	15	11	18	46	8	10	2	0	0	10	10	10	7	9	9	24	16	42	82	3	1	4	0
16.5	19	12	25	32	13	12	1	1	0	7	10	9	10	9	10	27	20	46	93	4	0	#NULL!	0
32	9	8	34	23	23	11	2	1	0	5	3	4	7	4	7	21	18	29	68	1	2	8	3
29.7	6	9	20	41	6	14	1	0	0	7	5	7	6	7	7	18	15	28	61	4	0	#NULL!	0
38.9	7	6	45	21	27	18	1	2	0	8	6	7	8	8	8	24	16	41	81	3	2	6	1
29.4	17	7	7	60	3	4	2	0	0	8	8	8	10	9	9	29	20	46	95	3	1	#NULL!	2
34.8	15	10	6	26	1	5	1	2	0	10	4	8	10	10	10	26	20	36	82	3	1	4	2
29.4	12	11	5	56	3	2	0	1	0	10	4	8	7	9	9	24	18	40	82	1	4	12	3
36	15	11	5	43	2	3	0	1	#NULL!	10	7	9	7	7	8	26	17	38	81	2	4	10	4
20.3	13	10	4	27	3	1	1	0	0	8	4	7	10	7	10	20	14	38	72	1	4	7	2
29.4	6	7	13	24	3	10	0	0	0	9	6	9	9	10	10	#NULL!	19	32	56	4	0	#NULL!	0
33.8	19	8	50	27	35	15	1	0	1	10	4	10	2	10	10	19	18	28	65	1	3	8	4
20.4	8	10	7	34	2	5	1	0	0	10	10	10	10	10	10	24	18	44	83	2	3	5	6
25.2	15	12	14	29	5	9	1	0	1	10	5	6	7	10	8	29	20	42	91	2	2	6	2
32.9	19	12	20	33	13	7	1	2	2	9	2	5	10	7	8	26	17	33	76	4	0	#NULL!	0
20.4	15	12	10	45	4	6	2	0	0	8	8	8	7	8	9	24	16	40	80	2	3	6	2
25.4	15	7	6	18	2	4	0	0	0	9	5	8	9	6	7	20	20	39	79	1	3	22	3
24.8	17	7	6	48	3	3	2	0	0	10	7	10	9	8	10	24	19	27	70	1	4	24	3
29.7	16	12	4	27	3	1	0	1	2	8	5	7	8	7	8	27	19	38	86	3	1	3	2
25.9	19	12	10	44	7	3	2	0	0	9	7	8	5	8	8	22	14	36	72	4	0	#NULL!	-1
32	9	8	27	32	24	3	3	0	1	7	4	7	4	7	8	22	10	36	68	4	0	#NULL!	0
31.2	7	10	8	33	5	3	1	0	0	9	6	8	7	10	7	19	19	33	71	2	3	52	2
40.8	17	11	4	27	2	2	1	0	0	7	5	7	9	8	10	22	17	41	80	4	0	#NULL!	0
40.8	17	11	8	23	6	2	1	0	0	7	5	7	9	8	10	22	17	41	80	4	0	#NULL!	0
37.1	14	11	5	44	3	2	1	0	0	10	9	9	9	10	9	28	20	48	96	3	1	4	1
22.8	9	8	7	25	2	5	0	1	0	8	4	7	6	6	6	3	5	28	36	1	3	8	2
21.1	19	12	5	48	4	1	0	1	0	8	8	8	9	9	9	26	16	40	82	2	3	24	2
23.8	17	11	12	24	4	8	1	1	1	8	5	7	6	7	6	21	16	32	69	2	2	9	2
33.8	15	11	15	34	10	5	2	2	0	6	5	5	6	6	6	12	10	31	53	2	2	8	1
21.5	17	8	11	40	9	2	1	2	0	9	9	9	8	10	8	19	11	36	66	3	1	4	0
48.6	13	10	11	32	5	6	2	2	0	10	9	9	10	10	10	30	20	48	98	4	0	#NULL!	0
37	19	12	8	33	7	1	1	0	1	8	5	8	10	8	10	26	19	36	81	1	2	30	6
39.6	19	10	10	25	2	8	3	2	0	8	5	7	6	8	7	25	20	37	82	1	4	6	3
27.6	17	11	9	49	3	6	3	1	0	10	9	10	9	10	10	30	20	47	97	2	2	3	1
47	12	8	5	43	2	3	2	1	0	9	8	9	8	9	10	29	20	44	93	4	0	#NULL!	0
26.6	17	6	6	24	3	3	0	1	1	9	7	8	6	7	7	18	9	28	53	2	2	7	2
31	19	11	10	42	3	7	2	0	0	10	8	8	5	8	6	19	14	35	68	3	2	2	0
38.7	15	11	3	39	2	1	2	1	1	9	7	8	8	9	9	26	19	40	85	3	1	#NULL!	1
23.8	17	10	12	41	2	10	1	0	0	8	4	6	9	6	9	13	7	28	48	2	2	10	2
31.8	9	6	3	33	1	2	0	0	0	8	6	8	6	7	9	20	15	39	74	3	1	4	1
25.5	15	8	8	54	3	5	2	0	1	10	10	10	10	9	10	21	19	44	84	3	1	3	1
38.1	17	12	10	42	3	7	1	0	1	10	9	9	8	9	9	25	18	44	87	4	0	#NULL!	0
25	19	10	35	30	14	21	2	0	0	10	9	9	7	9	8	27	20	38	85	3	1	5	1
23.3	14	11	6	31	2	4	1	1	0	10	5	7	8	10	10	27	20	46	93	3	2	8	2
25.1	17	10	30	18	12	18	1	1	0	10	10	10	10	10	10	28	20	48	96	4	0	#NULL!	0
15.5	19	10	20	24	5	15	0	0	0	8	5	6	8	7	8	24	17	32	73	4	0	#NULL!	0
21.2	10	9	8	34	3	5	1	0	1	6	3	5	7	6	8	20	18	36	74	1	4	6	3
39.1	11	9	30	35	13	17	1	0	0	10	4	8	6	10	6	29	20	38	87	4	0	#NULL!	0
33.8	16	6	8	56	6	2	1	1	1	9	8	8	8	9	8	27	16	38	81	2	4	24	2
29.4	17	10	8	20	1	7	3	1	1	10	6	8	10	9	10	25	16	34	75	2	3	12	4
39	17	12	6	31	2	4	1	0	1	10	5	6	8	10	8	25	19	42	86	2	2	7	3
28.2	18	10	9	47	7	2	2	0	0	9	5	7	6	8	6	10	15	26	51	2	2	2	3
22.7	15	10	10	46	5	5	1	1	1	9	8	9	8	10	8	28	20	44	92	6	-1	2	-1
26	14	7	10	26	7	3	2	2	0	7	2	5	3	6	4	3	4	24	31	2	2	5	0
45.7	17	9	8	31	7	1	2	2	1	9	5	6	6	9	6	23	19	35	77	4	0	#NULL!	0
32.1	17	12	25	30	13	12	1	2	1	8	4	7	9	8	10	18	15	42	75	2	2	8	2
27	9	12	5	42	4	1	3	2	1	9	5	8	8	8	8	23	17	28	68	5	-1	#NULL!	-1
24.3	17	7	5	44	3	2	2	1	0	9	3	5	4	7	8	16	13	30	59	4	0	#NULL!	-1
37.6	17	10	21	32	5	16	2	1	0	10	3	8	7	8	8	20	16	32	68	4	0	#NULL!	0
32.4	19	12	10	53	4	6	2	2	0	9	4	8	9	8	8	27	17	44	88	4	0	#NULL!	0
32.2	8	7	3	46	2	1	1	1	0	9	5	5	5	8	10	23	20	38	81	2	3	8	2
21.1	19	12	18	24	8	10	1	1	1	10	5	8	10	8	10	7	12	24	43	3	1	4	1
27.8	18	11	10	22	6	4	0	1	0	8	2	6	4	7	5	12	10	26	48	2	3	16	2
23	6	6	10	36	6	4	2	0	0	6	5	4	3	4	4	6	9	13	28	4	0	#NULL!	0
22.4	19	9	13	24	9	4	1	0	0	9	6	8	7	10	5	21	20	43	84	2	3	7	2
28.6	16	12	9	19	9	0	1	0	0	8	4	6	5	7	8	12	14	34	60	3	1	3	2
30.5	19	12	4	22	3	1	1	0	1	10	4	7	7	8	9	27	20	45	92	4	0	#NULL!	-1
28.7	11	10	24	62	5	19	1	1	0	9	6	8	9	9	9	22	13	38	73	4	0	#NULL!	0
38.8	19	7	7	64	4	3	0	1	1	9	9	9	8	10	8	29	20	48	97	4	0	#NULL!	0
27.6	18	10	16	26	15	1	0	1	0	10	10	10	10	10	10	27	20	46	93	3	1	3	1
32.9	19	8	15	23	3	12	2	1	0	8	6	8	9	8	8	23	18	36	77	4	0	#NULL!	0
33.3	18	10	5	55	3	2	3	2	0	10	8	10	9	10	10	28	20	41	89	1	4	6	3
33.2	17	10	20	34	9	11	1	2	0	10	8	8	8	10	10	26	18	44	88	5	0	#NULL!	0
29	18	8	16	21	5	11	1	#NULL!	#NULL!	10	7	8	10	8	10	30	20	39	89	5	-2	2	0
33.4	12	8	14	18	10	4	0	0	0	4	4	4	4	7	2	16	13	29	58	4	0	#NULL!	0
30.9	8	8	13	29	12	1	1	0	1	10	4	7	8	8	8	23	18	35	76	3	1	6	2
22.9	6	7	18	19	5	13	0	0	0	10	10	10	10	10	10	29	20	47	96	4	0	#NULL!	0
36.6	9	6	10	41	10	0	1	1	0	9	4	7	10	7	10	27	20	28	85	3	2	7	3
31.8	19	9	23	36	10	13	1	1	0	10	8	10	10	10	10	21	18	47	86	4	0	#NULL!	0
22.3	14	6	8	34	5	3	2	0	0	9	6	8	10	8	10	19	16	35	70	2	1	7	4
20.1	13	7	5	21	1	4	1	0	1	10	3	8	7	10	10	24	20	42	86	4	0	#NULL!	0
28.4	14	9	15	42	5	10	1	1	0	9	7	8	8	8	9	25	19	35	79	3	1	5	3
34.7	9	10	20	42	2	18	2	1	0	10	3	7	8	7	3	20	18	32	70	4	0	#NULL!	0
26.1	17	11	10	31	4	6	2	1	0	9	8	9	7	9	7	28	15	38	81	4	0	#NULL!	0
36.3	15	9	9	53	4	5	0	2	0	9	6	7	9	7	10	22	17	41	80	3	1	3	1
21.7	12	10	20	35	2	18	0	0	1	8	5	6	5	6	5	19	15	32	66	2	2	4	1
26.4	18	8	16	35	2	14	1	2	0	7	7	7	7	8	8	26	14	41	81	3	2	4	0
32.7	16	6	7	39	2	5	2	1	0	6	4	4	4	5	6	9	9	36	54	2	2	7	2
26.9	8	7	12	37	8	4	0	3	1	7	3	6	6	7	6	3	15	34	52	4	-1	#NULL!	0
33.2	9	6	12	32	4	8	0	0	0	8	3	6	5	7	7	23	19	22	64	3	1	4	1
28.1	10	7	6	30	2	4	0	0	0	10	4	6	10	7	10	21	20	41	82	2	3	5	1
25.2	19	12	10	38	4	6	2	1	1	10	10	10	10	10	10	28	20	48	96	3	1	7	0
25	15	10	14	47	2	12	1	0	1	10	5	10	10	10	10	29	20	48	97	4	0	#NULL!	0
24.2	13	7	28	35	16	12	1	1	2	10	9	10	10	10	10	22	11	37	70	3	1	4	1
30.4	17	10	18	35	7	11	1	1	1	8	5	8	5	8	8	18	17	37	72	4	0	#NULL!	-1
23.4	17	5	9	25	6	3	0	0	0	7	2	5	4	6	5	8	13	16	37	4	0	#NULL!	0
27.5	11	10	35	31	25	10	0	0	0	6	10	8	9	8	9	28	16	32	77	2	3	12	2
25.6	10	10	4	40	2	2	3	1	0	10	5	9	6	9	6	12	18	32	62	4	0	#NULL!	1
30.7	17	12	12	40	3	9	3	1	1	9	4	7	8	8	8	22	15	40	79	4	0	#NULL!	0
31.6	15	10	20	36	13	7	1	2	1	10	10	10	10	10	10	30	20	50	100	4	0	#NULL!	0
25.6	19	10	3	30	1	2	0	0	0	8	5	6	4	6	4	13	16	20	49	3	1	9	0
27.4	14	9	20	38	17	3	1	0	1	7	6	6	4	6	4	17	11	25	53	4	0	#NULL!	0
33.8	15	12	8	44	5	3	1	1	1	10	4	7	7	8	6	29	20	42	91	4	0	#NULL!	0
28.7	14	7	5	62	2	3	2	0	1	10	8	9	9	9	9	13	14	34	61	4	-1	#NULL!	1
19.1	18	8	13	20	11	2	1	0	1	8	6	7	8	8	7	10	15	24	49	4	0	#NULL!	0

## Sheet: Female data 
BMI	WPI	SSS	Pain duration	Onset of pain	Length Rx	Time taken to diagnosis	Antineuropathic medication	Aimple analgesics	Opioids	Worst NRS	Least NRS	Ave NRS	DSIS	wk NRS	wk DSIS	Function	Impact	Symptoms	rFIQscore	PGIC1	Pain point drop	Length of pain relief weeks	Sleep point drop
31.3	15	10	10	49	3	7	3	0	1	10	6	9	10	9	10	21	13	38	72	3	1	1	3
29	18	8	16	21	5	11	1	#NULL!	#NULL!	10	7	8	10	8	10	30	20	39	89	5	-2	2	0
22.7	15	10	10	46	5	5	1	1	1	9	8	9	8	10	8	28	20	44	92	6	-1	2	-1
28.9	19	11	5	45	3	2	2	1	0	10	9	10	10	10	10	28	20	36	84	3	1	2	1
28.2	18	10	9	47	7	2	2	0	0	9	5	7	6	8	6	10	15	26	51	2	2	2	3
31	19	11	10	42	3	7	2	0	0	10	8	8	5	8	6	19	14	35	68	3	2	2	0
47.4	18	11	15	26	7	8	0	0	0	7	4	6	6	4	6	20	14	24	58	3	1	3	1
29.7	16	12	4	27	3	1	0	1	2	8	5	7	8	7	8	27	19	38	86	3	1	3	2
25.5	15	8	8	54	3	5	2	0	1	10	10	10	10	9	10	21	19	44	84	3	1	3	1
28.6	16	12	9	19	9	0	1	0	0	8	4	6	5	7	8	12	14	34	60	3	1	3	2
27.6	18	10	16	26	15	1	0	1	0	10	10	10	10	10	10	27	20	46	93	3	1	3	1
27.6	17	11	9	49	3	6	3	1	0	10	9	10	9	10	10	30	20	47	97	2	2	3	1
39.8	17	10	14	15	7	7	0	0	1	8	4	6	7	7	9	23	20	40	83	3	1	4	2
32.4	15	11	18	46	8	10	2	0	0	10	10	10	7	9	9	24	16	42	82	3	1	4	0
34.8	15	10	6	26	1	5	1	2	0	10	4	8	10	10	10	26	20	36	82	3	1	4	2
37.1	14	11	5	44	3	2	1	0	0	10	9	9	9	10	9	28	20	48	96	3	1	4	1
21.5	17	8	11	40	9	2	1	2	0	9	9	9	8	10	8	19	11	36	66	3	1	4	0
31.8	9	6	3	33	1	2	0	0	0	8	6	8	6	7	9	20	15	39	74	3	1	4	1
21.1	19	12	18	24	8	10	1	1	1	10	5	8	10	8	10	7	12	24	43	3	1	4	1
25	19	10	35	30	14	21	2	0	0	10	9	9	7	9	8	27	20	38	85	3	1	5	1
39.8	15	6	5	20	1	4	1	1	0	9	5	7	5	6	5	17	12	20	49	2	2	5	1
26	14	7	10	26	7	3	2	2	0	7	2	5	3	6	4	3	4	24	31	2	2	5	0
34.4	15	10	15	38	8	7	0	0	1	8	4	6	9	7	9	27	20	42	89	2	3	5	1
20.4	8	10	7	34	2	5	1	0	0	10	10	10	10	10	10	24	18	44	83	2	3	5	6
30.9	8	8	13	29	12	1	1	0	1	10	4	7	8	8	8	23	18	35	76	3	1	6	2
25.2	15	12	14	29	5	9	1	0	1	10	5	6	7	10	8	29	20	42	91	2	2	6	2
38.9	7	6	45	21	27	18	1	2	0	8	6	7	8	8	8	24	16	41	81	3	2	6	1
25.6	11	7	7	27	2	5	0	1	1	10	6	9	8	8	7	30	20	43	93	2	3	6	1
20.4	15	12	10	45	4	6	2	0	0	8	8	8	7	8	9	24	16	40	80	2	3	6	2
39.6	19	10	10	25	2	8	3	2	0	8	5	7	6	8	7	25	20	37	82	1	4	6	3
21.2	10	9	8	34	3	5	1	0	1	6	3	5	7	6	8	20	18	36	74	1	4	6	3
33.3	18	10	5	55	3	2	3	2	0	10	8	10	9	10	10	28	20	41	89	1	4	6	3
26.8	18	12	10	19	3	7	0	1	0	10	8	10	6	10	7	20	20	46	76	1	5	6	2
22.3	14	6	8	34	5	3	2	0	0	9	6	8	10	8	10	19	16	35	70	2	1	7	4
34.4	19	12	20	30	5	15	0	1	0	9	6	8	6	9	8	24	15	41	80	2	2	7	2
26.6	17	6	6	24	3	3	0	1	1	9	7	8	6	7	7	18	9	28	53	2	2	7	2
39	17	12	6	31	2	4	1	0	1	10	5	6	8	10	8	25	19	42	86	2	2	7	3
36.6	9	6	10	41	10	0	1	1	0	9	4	7	10	7	10	27	20	28	85	3	2	7	3
22.4	19	9	13	24	9	4	1	0	0	9	6	8	7	10	5	21	20	43	84	2	3	7	2
20.3	13	10	4	27	3	1	1	0	0	8	4	7	10	7	10	20	14	38	72	1	4	7	2
42.4	19	12	10	22	2	8	1	0	0	10	7	9	8	6	5	27	20	42	89	1	5	7	3
32	9	8	34	23	23	11	2	1	0	5	3	4	7	4	7	21	18	29	68	1	2	8	3
38.5	15	9	8	49	3	5	0	1	1	8	3	5	6	7	9	11	13	24	48	2	2	8	3
33.8	15	11	15	34	10	5	2	2	0	6	5	5	6	6	6	12	10	31	53	2	2	8	1
32.1	17	12	25	30	13	12	1	2	1	8	4	7	9	8	10	18	15	42	75	2	2	8	2
36.1	8	10	25	34	15	10	3	0	1	8	5	8	6	9	3	23	16	37	76	3	2	8	2
23.3	14	11	6	31	2	4	1	1	0	10	5	7	8	10	10	27	20	46	93	3	2	8	2
33.8	19	8	50	27	35	15	1	0	1	10	4	10	2	10	10	19	18	28	65	1	3	8	4
22.8	9	8	7	25	2	5	0	1	0	8	4	7	6	6	6	3	5	28	36	1	3	8	2
47.2	17	12	7	26	5	2	1	0	0	10	4	6	9	8	9	25	20	42	87	2	3	8	1
32.2	8	7	3	46	2	1	1	1	0	9	5	5	5	8	10	23	20	38	81	2	3	8	2
23.8	17	11	12	24	4	8	1	1	1	8	5	7	6	7	6	21	16	32	69	2	2	9	2
24.4	9	11	11	47	2	9	1	0	0	10	3	7	8	7	8	20	14	34	68	2	2	10	2
23.8	17	10	12	41	2	10	1	0	0	8	4	6	9	6	9	13	7	28	48	2	2	10	2
36	15	11	5	43	2	3	0	1	#NULL!	10	7	9	7	7	8	26	17	38	81	2	4	10	4
25.8	19	11	20	34	4	16	1	1	0	8	7	8	10	8	9	29	20	45	94	1	3	11	4
29.4	17	10	8	20	1	7	3	1	1	10	6	8	10	9	10	25	16	34	75	2	3	12	4
29.4	12	11	5	56	3	2	0	1	0	10	4	8	7	9	9	24	18	40	82	1	4	12	3
30.1	10	11	15	34	11	4	1	3	0	10	8	10	8	10	9	29	20	44	93	2	3	16	4
27.8	18	11	10	22	6	4	0	1	0	8	2	6	4	7	5	12	10	26	48	2	3	16	2
33.3	9	9	20	18	17	3	2	2	1	10	3	5	5	6	5	21	13	33	67	2	2	18	1
25.4	15	7	6	18	2	4	0	0	0	9	5	8	9	6	7	20	20	39	79	1	3	22	3
21.1	19	12	5	48	4	1	0	1	0	8	8	8	9	9	9	26	16	40	82	2	3	24	2
24.8	17	7	6	48	3	3	2	0	0	10	7	10	9	8	10	24	19	27	70	1	4	24	3
33.8	16	6	8	56	6	2	1	1	1	9	8	8	8	9	8	27	16	38	81	2	4	24	2
37	19	12	8	33	7	1	1	0	1	8	5	8	10	8	10	26	19	36	81	1	2	30	6
31.2	7	10	8	33	5	3	1	0	0	9	6	8	7	10	7	19	19	33	71	2	3	52	2
48.1	19	10	37	19	15	22	3	0	1	7	4	5	4	5	6	18	13	27	58	4	-2	#NULL!	1
27	9	12	5	42	4	1	3	2	1	9	5	8	8	8	8	23	17	28	68	5	-1	#NULL!	-1
21.1	17	8	7	48	3	4	0	2	0	10	7	8	8	7	8	22	20	37	79	4	0	#NULL!	0
32	17	10	18	33	15	3	3	1	1	9	5	8	8	8	9	30	20	40	90	4	0	#NULL!	-1
36.4	11	10	18	39	6	12	0	0	2	8	4	6	9	7	9	26	20	45	91	4	0	#NULL!	0
37.5	16	9	27	32	15	12	1	0	0	10	6	8	8	8	7	21	16	34	71	4	0	#NULL!	0
21	16	8	4	54	3	1	1	0	0	10	9	9	9	10	9	22	20	46	88	4	0	#NULL!	0
30.8	10	11	5	40	2	3	1	2	0	10	6	9	10	10	10	30	20	50	100	4	0	#NULL!	2
35.1	11	12	18	24	10	8	2	1	0	10	3	7	2	10	3	25	14	34	73	4	0	#NULL!	0
16.5	19	12	25	32	13	12	1	1	0	7	10	9	10	9	10	27	20	46	93	4	0	#NULL!	0
29.7	6	9	20	41	6	14	1	0	0	7	5	7	6	7	7	18	15	28	61	4	0	#NULL!	0
29.4	6	7	13	24	3	10	0	0	0	9	6	9	9	10	10	#NULL!	19	32	56	4	0	#NULL!	0
32.9	19	12	20	33	13	7	1	2	2	9	2	5	10	7	8	26	17	33	76	4	0	#NULL!	0
25.9	19	12	10	44	7	3	2	0	0	9	7	8	5	8	8	22	14	36	72	4	0	#NULL!	-1
32	9	8	27	32	24	3	3	0	1	7	4	7	4	7	8	22	10	36	68	4	0	#NULL!	0
40.8	17	11	4	27	2	2	1	0	0	7	5	7	9	8	10	22	17	41	80	4	0	#NULL!	0
40.8	17	11	8	23	6	2	1	0	0	7	5	7	9	8	10	22	17	41	80	4	0	#NULL!	0
48.6	13	10	11	32	5	6	2	2	0	10	9	9	10	10	10	30	20	48	98	4	0	#NULL!	0
47	12	8	5	43	2	3	2	1	0	9	8	9	8	9	10	29	20	44	93	4	0	#NULL!	0
38.1	17	12	10	42	3	7	1	0	1	10	9	9	8	9	9	25	18	44	87	4	0	#NULL!	0
25.1	17	10	30	18	12	18	1	1	0	10	10	10	10	10	10	28	20	48	96	4	0	#NULL!	0
15.5	19	10	20	24	5	15	0	0	0	8	5	6	8	7	8	24	17	32	73	4	0	#NULL!	0
39.1	11	9	30	35	13	17	1	0	0	10	4	8	6	10	6	29	20	38	87	4	0	#NULL!	0
45.7	17	9	8	31	7	1	2	2	1	9	5	6	6	9	6	23	19	35	77	4	0	#NULL!	0
24.3	17	7	5	44	3	2	2	1	0	9	3	5	4	7	8	16	13	30	59	4	0	#NULL!	-1
37.6	17	10	21	32	5	16	2	1	0	10	3	8	7	8	8	20	16	32	68	4	0	#NULL!	0
32.4	19	12	10	53	4	6	2	2	0	9	4	8	9	8	8	27	17	44	88	4	0	#NULL!	0
23	6	6	10	36	6	4	2	0	0	6	5	4	3	4	4	6	9	13	28	4	0	#NULL!	0
30.5	19	12	4	22	3	1	1	0	1	10	4	7	7	8	9	27	20	45	92	4	0	#NULL!	-1
28.7	11	10	24	62	5	19	1	1	0	9	6	8	9	9	9	22	13	38	73	4	0	#NULL!	0
38.8	19	7	7	64	4	3	0	1	1	9	9	9	8	10	8	29	20	48	97	4	0	#NULL!	0
32.9	19	8	15	23	3	12	2	1	0	8	6	8	9	8	8	23	18	36	77	4	0	#NULL!	0
33.4	12	8	14	18	10	4	0	0	0	4	4	4	4	7	2	16	13	29	58	4	0	#NULL!	0
22.9	6	7	18	19	5	13	0	0	0	10	10	10	10	10	10	29	20	47	96	4	0	#NULL!	0
31.8	19	9	23	36	10	13	1	1	0	10	8	10	10	10	10	21	18	47	86	4	0	#NULL!	0
20.1	13	7	5	21	1	4	1	0	1	10	3	8	7	10	10	24	20	42	86	4	0	#NULL!	0
40.8	19	10	10	58	2	8	0	1	0	10	6	10	6	10	7	24	10	36	70	5	0	#NULL!	-1
33.2	17	10	20	34	9	11	1	2	0	10	8	8	8	10	10	26	18	44	88	5	0	#NULL!	0
29.4	17	7	7	60	3	4	2	0	0	8	8	8	10	9	9	29	20	46	95	3	1	#NULL!	2
38.7	15	11	3	39	2	1	2	1	1	9	7	8	8	9	9	26	19	40	85	3	1	#NULL!	1
35	7	6	10	36	5	5	1	1	1	10	10	10	10	10	10	30	20	48	98	4	1	#NULL!	0

## Sheet: Male data 
BMI	WPI	SSS	Pain duration	Onset of pain	LengthRx	Time taken to diagnosis	Antineuropathic medication	Simple analgesics	Opioids	Worst NRS	Leas tNRS	Ave NRS	DSIS	wkNRS	wkDSIS	Function	Impact	Symptoms	rFIQscore	PGIC1	Painpointdrop	Length of pain relief weeks	Sleep point drop
36.3	15	9	9	53	4	5	0	2	0	9	6	7	9	7	10	22	17	41	80	3	1	3	1
33.2	9	6	12	32	4	8	0	0	0	8	3	6	5	7	7	23	19	22	64	3	1	4	1
24.2	13	7	28	35	16	12	1	1	2	10	9	10	10	10	10	22	11	37	70	3	1	4	1
21.7	12	10	20	35	2	18	0	0	1	8	5	6	5	6	5	19	15	32	66	2	2	4	1
26.4	18	8	16	35	2	14	1	2	0	7	7	7	7	8	8	26	14	41	81	3	2	4	0
28.4	14	9	15	42	5	10	1	1	0	9	7	8	8	8	9	25	19	35	79	3	1	5	3
28.1	10	7	6	30	2	4	0	0	0	10	4	6	10	7	10	21	20	41	82	2	3	5	1
25.2	19	12	10	38	4	6	2	1	1	10	10	10	10	10	10	28	20	48	96	3	1	7	0
32.7	16	6	7	39	2	5	2	1	0	6	4	4	4	5	6	9	9	36	54	2	2	7	2
25.6	19	10	3	30	1	2	0	0	0	8	5	6	4	6	4	13	16	20	49	3	1	9	0
27.5	11	10	35	31	25	10	0	0	0	6	10	8	9	8	9	28	16	32	77	2	3	12	2
26.9	8	7	12	37	8	4	0	3	1	7	3	6	6	7	6	3	15	34	52	4	-1	#NULL!	0
28.7	14	7	5	62	2	3	2	0	1	10	8	9	9	9	9	13	14	34	61	4	-1	#NULL!	1
34.7	9	10	20	42	2	18	2	1	0	10	3	7	8	7	3	20	18	32	70	4	0	#NULL!	0
26.1	17	11	10	31	4	6	2	1	0	9	8	9	7	9	7	28	15	38	81	4	0	#NULL!	0
25	15	10	14	47	2	12	1	0	1	10	5	10	10	10	10	29	20	48	97	4	0	#NULL!	0
30.4	17	10	18	35	7	11	1	1	1	8	5	8	5	8	8	18	17	37	72	4	0	#NULL!	-1
23.4	17	5	9	25	6	3	0	0	0	7	2	5	4	6	5	8	13	16	37	4	0	#NULL!	0
25.6	10	10	4	40	2	2	3	1	0	10	5	9	6	9	6	12	18	32	62	4	0	#NULL!	1
30.7	17	12	12	40	3	9	3	1	1	9	4	7	8	8	8	22	15	40	79	4	0	#NULL!	0
31.6	15	10	20	36	13	7	1	2	1	10	10	10	10	10	10	30	20	50	100	4	0	#NULL!	0
27.4	14	9	20	38	17	3	1	0	1	7	6	6	4	6	4	17	11	25	53	4	0	#NULL!	0
33.8	15	12	8	44	5	3	1	1	1	10	4	7	7	8	6	29	20	42	91	4	0	#NULL!	0
19.1	18	8	13	20	11	2	1	0	1	8	6	7	8	8	7	10	15	24	49	4	0	#NULL!	0
